# Supplementary material for: Multiplatform analyses reveal distinct drivers of systemic pathogenesis in adult versus pediatric severe acute COVID-19
Source: Nat Commun. 2023 Apr 4;14:1638. doi: 10.1038/s41467-023-37269-3 (PMC10073144; doi:10.1038/s41467-023-37269-3)
Supplement: Supplementary file 4 — Source Data [file 41467_2023_37269_MOESM4_ESM.xlsx]

## Sheet: Figure 1B
	Control 1		Control 2		Control 3		Control 4		Control 5		Control 6		Control 7		Control 8		Control 9		Control 10		COVID 1		COVID 2		COVID 3		COVID 4		COVID 5		COVID 6		COVID 7		COVID 8		COVID 9		COVID 10		COVID 11		COVID 12		COVID 13		COVID 14		COVID 15
	Mean	SD	Mean	SD	Mean	SD	Mean	SD	Mean	SD	Mean	SD	Mean	SD	Mean	SD	Mean	SD	Mean	SD	Mean	SD	Mean	SD	Mean	SD	Mean	SD	Mean	SD	Mean	SD	Mean	SD	Mean	SD	Mean	SD	Mean	SD	Mean	SD	Mean	SD	Mean	SD	Mean	SD	Mean
	6.9111	1.3072	6.9039	1.3206	6.9021	1.2911	6.9476	1.308	6.923	1.3257	6.8129	1.3331	6.6778	1.2904	6.9716	1.3064	6.7837	1.3336	6.6972	1.2576	6.8212	1.3264	6.6759	1.3008	6.9073	1.2433	6.6962	1.2864	6.8903	1.291	6.8795	1.3141	6.8091	1.3344	6.9234	1.304	6.6769	1.3037	6.949	1.273	6.7469	1.3126	6.8418	1.3304	6.8783	1.2485	6.9366	1.2784	6.7999
[truncated: 1 more columns]

## Sheet: Figure 1C
	PC1 (21.8%)	PC2 (12.1%)
Control	2.4837	-8.1193
Control	7.065	-5.7901
Control	2.9363	-8.4487
Control	4.8935	-10.7573
Control	1.0924	2.6796
Control	5.0754	-12.8566
Control	12.0331	-3.1575
Control	15.0008	3.6711
Control	15.4044	11.5769
Control	13.8043	-3.2041
COVID	-2.8193	0.9201
COVID	3.9472	5.3865
COVID	-15.6263	6.6994
COVID	6.1972	7.5017
COVID	-4.9299	-4.7527
COVID	-7.6062	-7.6206
COVID	4.3784	-0.3045
COVID	-13.3382	-10.4601
COVID	6.6756	12.3562
COVID	-20.4225	-1.4219
COVID	4.115	4.357
COVID	-0.294	0.5093
COVID	-13.5298	13.0665
COVID	-15.4047	-1.8795
COVID	-11.1311	10.0486

## Sheet: Figure 1D
	log2(Fold Change)	-log10(Padj)
LILRA3	2.9428	7.13339
IGFBP2	5.80131	3.89864
CCL14	2.87853	3.78111
FABP4	3.88587	3.78111
ICAM1	1.68347	3.78111
SFTPB	3.05987	3.78111
IGHV1-24	4.09136	3.7169
LCN2	2.55459	3.70765
COL6A1	2.16607	3.54973
CCT8	3.71414	3.46828
ASGR2	1.84077	3.38303
HSP90B1	1.51602	3.38303
NINL	2.94523	3.25711
IGLV3-1	4.74093	3.2489
ADAMTSL2	1.34426	3.2115
LBP	1.53705	3.14089
YWHAZ	1.09018	3.09138
LOC100291056; IGHV3-64	4.138	2.88832
IGHV3-74	1.71501	2.8657
ARHGDIB	1.8472	2.85206
COL6A3	1.25399	2.80585
HSP90AA1	0.964953	2.80585
VSIG4	3.05433	2.79356
CAMP	2.95661	2.7638
NUCB1	1.04264	2.72505
SPARCL1	1.10903	2.72505
IGHV1-F; IGHV1-69-2	3.63331	2.55231
PRTN3	2.18618	2.55231
EVPL	1.11969	2.50458
PTPRG	2.90651	2.50458
NRP1	1.90034	2.49988
ACE	1.03492	2.46635
IGHV3-43	2.56973	2.39081
IGKV1-12; IGKV1D-12	2.02574	2.3089
CPN1	0.596458	2.25527
ORM1	0.470927	2.20091
MTIF2	4.2114	2.19778
SPP1	1.74114	2.19778
FGL1	2.68639	2.0881
IGKV1D-16; IGKC	1.15186	2.06849
SERPINA3	0.626673	2.06316
ABCA12	2.32106	2.05085
OIT3	0.918386	2.05085
ALB	-0.33825	2.04762
SAA2	3.44228	2.04762
GKN1	1.4813	2.00106
C8A	0.635987	1.97042
PTPRS	3.32438	1.97042
FGB	0.67084	1.91619
IGLV2-14	-1.52699	1.88587
IGLV2-11	1.11836	1.88229
MAN1A1	0.549916	1.86227
SERPINA4	-0.773491	1.77166
ANGPTL6	0.833497	1.76051
GGH	1.31557	1.76051
LGALS3BP	1.59979	1.74931
TYMP; SCO2	1.73725	1.74454
KIAA1383; MAP10	2.21008	1.72905
IGLV2-8	1.0635	1.66975
C8B	0.619178	1.56813
IGHV2-5	1.0321	1.55104
MAN2A1	0.734655	1.53212
CD93	-0.957356	1.51098
DBI	0.154454	1.49483
HBD	-0.913216	1.49483
PTGDS	0.831877	1.49483
PYCR1	-0.664288	1.49483
PF4	2.60003	1.49393
TEX35	-0.373327	1.49393
C9	0.457332	1.48268
MMP2	0.326537	1.48268
CTSD	0.696884	1.48138
FGG	0.560715	1.48138
NT5C3B; NT5C3L	-1.01742	1.48138
GAPDH	1.15381	1.45806
MASP1	0.422233	1.45774
IGKV1-27	0.564622	1.4524
PRDX2	-0.516636	1.4524
AGT	0.738119	1.4477
HGFAC	-0.567041	1.4477
ACTB	0.674461	1.43134
PGLYRP2	-0.894322	1.43134
FCN3	0.421156	1.42687
SERPINB1	0.867896	1.42328
CHL1	1.29514	1.40598
GPT	1.15575	1.40598
PRG4	1.17377	1.40598
PPIA	2.67288	1.39179
OAF	0.759582	1.37572
	0.718088	1.34978
FGA	0.62293	1.34384
LOC100289944; IGHV4-34	0.959028	1.34295
NID1	0.854395	1.34215
FN1	-0.734563	1.34106
FZD1	1.66448	1.34106
HBB	-0.666576	1.34106
LAMP2	0.505891	1.34106
LTBP1	0.624803	1.34106
RNASE4	0.713696	1.34106
IGHV4-4	1.26364	1.3301
C8G	0.43189	1.32561
FUCA2	0.899949	1.31832
TPT1	-0.971431	1.2887
COTL1	1.33514	1.2803
IGHV5-51	1.38736	1.27081
TGFBI	0.753605	1.27081
REG1A	1.75574	1.269
APMAP	0.878921	1.26138
ZNF462	-0.940645	1.26138
IGLV3-19	0.73292	1.25141
SERPING1	0.371838	1.23413
ENO1	1.56169	1.22876
DAG1	1.60455	1.20335
IGJ; JCHAIN	1.34653	1.19023
PLA2G2A	-1.2109	1.16034
C1S	0.378512	1.14945
SAA1	2.18174	1.14056
LASP1	2.01436	1.10688
IGLV3-27	1.30568	1.0834
CRP	2.32193	1.07794
SCGB3A1	-1.11092	1.07794
HABP2	0.290424	1.07586
LMAN2	0.550901	1.07586
GRN	1.03984	1.04737
HSPG2	0.596458	1.03765
CD14	0.505891	1.03517
PGK1	1.46571	1.03059
CPN2	0.564622	1.00972
LDHB	0.765535	1.00972
FBLN1	0.706641	1.00365
AGRN	-0.710756	0.9757
FCRL5	0.851999	0.969826
TMSB4X	0.922959	0.950604
AFM	-0.237864	0.950321
ITIH2	-0.756331	0.950321
GPLD1	-0.662004	0.946443
GP1BA	1.10635	0.946139
ANXA3	0.853597	0.943614
RARRES2	0.617298	0.943614
PFN1	0.707525	0.9393
ITIH4	0.303342	0.934904
B2M	1.17696	0.933444
GSTP1	0.892974	0.933444
IGHA1	0.49057	0.933444
IGLV3-25	0.858379	0.933444
LRG1	0.563646	0.933444
SERPINF1	0.146655	0.933444
ADH1B	0.317304	0.928921
ANGPTL3	0.60027	0.928921
IGHA2	1.52055	0.928921
IGHV1OR15-1	0.835116	0.928921
IGLV1-51	0.466758	0.928921
LCP1	0.778209	0.928921
RNASE1	0.789103	0.928921
SHBG	-0.703689	0.928921
HPX	-0.364013	0.927067
IGHV3-13	1.53854	0.927067
APOA1	-0.336428	0.916794
CFD	0.678973	0.915025
SERPINF2	0.393965	0.905972
APOC1	-0.550043	0.898991
C6	0.387363	0.898991
CST3	0.253384	0.898991
IGHV1-46	1.28806	0.898991
MASP2	0.70044	0.898991
TF	-0.524915	0.898991
PRAP1	1.17377	0.897998
CHGA	1.08474	0.897116
F9	0.276199	0.897116
LAMP1	-0.58208	0.895396
F11	0.716332	0.883126
IGHV3-49	0.771463	0.875032
IGHV1-3	0.784923	0.872082
CKM	0.255803	0.845286
CETP	-0.682696	0.843838
ELANE	0.737254	0.835349
IGHV4-31	0.70044	0.824056
ANXA1	-2.00578	0.817608
IGHV3-7	0.381837	0.817608
LYZ	0.876566	0.817608
PIGR	0.871844	0.816443
EFEMP1	0.559737	0.816351
HRG	-0.675765	0.814055
VCL	0.760434	0.814055
VTN	0.404903	0.814055
YWHAE	0.496718	0.814055
F5	0.52306	0.810612
GC	0.211635	0.810612
C4A; C4B	-0.401635	0.809469
CD59	0.39835	0.804322
LDHA	0.696884	0.797971
ALDOA	0.701327	0.797487
CA2	-0.32916	0.79296
ERAP1	0.524064	0.780165
HBA2; HBA1	-0.541618	0.752535
PRG2	0.77989	0.746283
TKT	0.400538	0.746283
C4BPA	0.308011	0.739417
C7	0.533065	0.739417
DSG2	-0.706041	0.739417
IGLV1-47	0.381837	0.739417
IGLV3-9	0.555816	0.739417
TPM4	0.738984	0.739417
IGLV3-10	0.91533	0.739252
CRHBP	1.01863	0.738342
FBLN1	0.649845	0.738006
IGHV2-26	0.740712	0.737023
IGLV1-40	0.671746	0.733404
APOA2	-0.341903	0.720662
AHSG	-0.309359	0.707869
COL1A1	-0.12658	0.707058
ORM2	0.522056	0.706517
LCAT	0.361768	0.702595
TFPI	0.934328	0.700308
THBS4	0.773996	0.700308
TUBB4A	1.19283	0.700308
C4BPB	0.228973	0.692548
LTA4H	-0.226004	0.692359
IGFBP4	0.539035	0.689274
ZFYVE16	0.391768	0.689274
C1R	0.231432	0.684448
KRT7	-0.390245	0.684448
ITIH3	0.54893	0.680241
	0.491597	0.674134
CFHR5	0.520045	0.674134
IGKV1D-33	0.609755	0.670741
S100A8	0.926759	0.66953
IGKV4-1	0.269033	0.656824
AMBP	0.258217	0.652138
CFP	-0.234465	0.64982
IGHM	0.614474	0.647623
LPA	-1.2863	0.647623
NPC2	1.17951	0.647623
SYNE1	0.350497	0.647623
IGLV4-69	1.53356	0.636057
PPBP	0.947853	0.633788
PF4V1	1.03562	0.630725
MRC1	0.928276	0.629896
APOH	-0.411195	0.628034
CNDP1	0.942608	0.619923
APOF	0.257011	0.617569
PVR	0.260628	0.617569
SOD3	0.202888	0.617569
FCGR3A	0.491597	0.614546
ALDOB	1.32654	0.611546
CALR	0.66175	0.611546
TXN	0.447844	0.611546
SAA4	0.540027	0.609918
APCS	0.698663	0.604618
PLG	0.35727	0.597103
PDIA3	0.570463	0.595791
CADM1	-0.91866	0.592751
APOE	0.0100637	0.59067
CD55	0.478195	0.59067
GM2A	0.590722	0.59067
ITIH1	-0.209228	0.59067
LARP6	-1.02034	0.581426
KRT2	-0.248108	0.578769
SELL	0.31034	0.559545
FBLN5	0.428678	0.554937
MMRN1	0.738119	0.551482
DPEP2	0.511974	0.537888
IGHG4	-0.514573	0.535522
IGHG3	0.206643	0.533778
SERPINA5	-0.739372	0.533778
	1.2969	0.531437
IGHG1	0.258217	0.531437
OLFM1	0.534062	0.531437
F13A1	-0.698998	0.531132
PCSK9	-0.573467	0.520139
OGN	0.320773	0.506704
F13B	-0.274041	0.497228
FCGBP	0.667211	0.491609
IGKV1-16	0.292782	0.491609
CCDC194	-0.685014	0.489036
APOC4; APOC4-APOC2	0.789103	0.488377
PRDX6	0.451013	0.484175
F10	0.284514	0.483297
PKM	0.312665	0.482501
IGFBP6	0.119024	0.481389
IGHV1-18	0.764686	0.480126
BTD	-0.311148	0.479369
IGKV1D-8	0.944109	0.476289
ANG	0.606916	0.474618
CTBS	0.120352	0.470756
THBS1	0.763836	0.470756
S100A9	1.35896	0.464002
LAMB1	0.273814	0.461353
LOC652775; IGKV6D-21	0.894527	0.454003
SERPINA1	0.187768	0.450804
KIF15	-0.134477	0.448186
PCOLCE	0.259423	0.44663
WDR1	-0.500218	0.44663
UBA52	-0.284546	0.444471
MSN	0.276199	0.444304
ACTA1	0.566572	0.443508
IGKV2-29	1.47457	0.441739
SERPINA6	0.464668	0.441739
SH3BGRL3	0.536053	0.436127
IGLV5-39	0.24732	0.435342
IGHV3-30; IGHV3-30-5	0.633199	0.431324
PSAP	0.176323	0.431324
KRT9	-1.85204	0.428893
TXNDC5	-0.0908029	0.422968
A1BG	-0.103147	0.422925
IGKV2-30	0.157044	0.422925
DCD	0.803227	0.421782
A2M	-0.121863	0.421394
AQR	0.0648829	0.421394
ART3	0.22404	0.421394
PI16	-0.251539	0.421394
POSTN	0.159629	0.421394
SVEP1	-0.272297	0.421394
PROC	-0.304006	0.419285
SERPINA10	0.392867	0.413311
CFHR4	0.707525	0.393481
COL18A1	0.1137	0.384032
IGFBP3	-0.657445	0.384032
CLTC	0.221568	0.378157
PCDHGC5	0.607863	0.378157
REG3A	0.50284	0.378157
CD5L	0.741575	0.368011
SERPINC1	-0.186065	0.361094
MB	-0.0409718	0.354876
HP	0.42975	0.35097
CA1	-0.442222	0.345628
SPP2	0.56267	0.340206
IGLV1-36	0.531069	0.333836
MMRN2	0.509949	0.330329
C1QC	-0.110916	0.329415
AZGP1	-0.00723157	0.328773
ROBO4	-0.54372	0.327249
LILRA2	0.255803	0.326054
	0.306845	0.322781
DEFA1; DEFA1B	1.31615	0.320186
MST1	-0.0724828	0.320186
PGAM1; LOC643576	-0.675765	0.318911
CCIN	1.94972	0.317184
CFHR2	0.528071	0.314454
APOB	0.077243	0.310756
C1RL	0.470927	0.299824
HIST2H2AC	0.984772	0.299824
IGLV5-37	0.519039	0.299824
PARK7	-0.0573917	0.299824
	0.290424	0.295042
KRT5	-0.356606	0.295042
APOM	-0.454032	0.294167
IGKV1-5	0.475085	0.294167
PLXDC2	0.0114956	0.294065
SSC5D	0.616358	0.292184
IGHV5-A; IGHV5-10-1	0.574344	0.285214
IGHV3-72	0.426533	0.277631
IGHV4-28	0.71721	0.252121
IGLV8-61	0.191563	0.252121
KNG1	-0.104697	0.245523
IGHV6-1	0.404903	0.244181
PTX3	0.238787	0.241465
PEBP4	-0.0724828	0.239008
PDCD6	-0.486004	0.23461
IGHV3-9	0.464668	0.232078
IGFALS	-0.0588937	0.227946
C19orf68; ZSWIM9	0.435095	0.226071
FETUB	-0.554273	0.226071
QSOX1	0.286881	0.224696
IGLV3-21	0.54498	0.22419
BCHE	-0.382702	0.220193
H6PD	-0.295128	0.220193
IGHV3-15	0.196607	0.220193
KNG1	0.0538064	0.220193
LAMC1	0.115033	0.210315
PEPD	-0.236164	0.210315
TMEM198	-0.163268	0.210315
IGHV2-70D	0.642471	0.209405
PI3	0.728574	0.209036
IGLV7-43	0.199123	0.20746
ADAMTSL4	0.189034	0.194668
IGFBP1	0.555816	0.194668
IGHG2	-0.304006	0.189699
ATRN	0.0299829	0.189344
ENG	0.108357	0.189344
HLA-C	0.282143	0.189344
ITIH4	0.210389	0.189344
PON1	-0.291592	0.189344
KRT10	-0.490051	0.18909
APOC3	0.104337	0.185322
PGD	-0.311148	0.185322
SUN3	0.27262	0.15974
APOA4	0.0356239	0.15294
C1QA	-0.0394883	0.15294
TFRC	-0.086201	0.148247
TTR	-0.481969	0.146865
FCN2	0.0440443	0.146059
IGHV3-20	0.332278	0.146059
IGHV3-64D	0.104337	0.146059
IGLV5-45	-0.0816138	0.141326
HYOU1	0.325386	0.138333
VCAM1	-0.139236	0.137496
VIM	0.0799754	0.132704
C1QB	0.22404	0.126824
LRP1	-0.07552	0.126263
IGLV2-18	0.483364	0.121088
CDH5	0.21661	0.119517
ADIPOQ	-0.60165	0.119327
CFI	0.271426	0.119139
CLEC3B	-0.200913	0.118661
MBL2	-0.475936	0.118661
TGOLN2	-0.373327	0.118661
APOC2	-0.380822	0.115657
CP	-0.190997	0.115657
AMY2A	0.0799754	0.113197
MINPP1	0.115033	0.113197
CFHR1	0.512985	0.106639
COL15A1	-0.171368	0.106639
ECM1	-0.0892673	0.106071
F2	-0.236164	0.102567
KLKB1	-0.0649175	0.102567
CFB	0.111031	0.0994864
APOL1	-0.444184	0.0963543
FMN2	-0.0101344	0.0963543
APOD	0.045443	0.0811489
IGKC	-0.0101344	0.0801821
ARHGDIA	0.252173	0.079412
IGKV2-24	0.747602	0.0791562
ITGB1	-0.0306192	0.0791562
PZP	-0.479955	0.0783721
PLA2G7	0.691534	0.0757311
CCL18; LOC101060271	-0.293359	0.0740217
COLEC11	0.405992	0.0740217
IGHV1-69	0.280956	0.0740217
LUM	-0.0816138	0.0736224
MCAM	0.144046	0.0736224
F12	-0.0262051	0.0680172
F7	0.296311	0.0680172
HSPA5	-0.305788	0.0680172
IGLV9-49	0.585924	0.0680172
RBP4	-0.22095	0.0680172
TUBA1B	-0.340075	0.0680172
IGKV1-9	-0.00868224	0.0652464
IGLV7-46	0.253384	0.0652464
COMP	0.0565835	0.057989
CFH	-0.0513992	0.0547297
IGHV4-59	-0.957356	0.0544461
DDAH1	-0.258425	0.0543964
FBN1	0.475085	0.0543964
GPX3	-0.101598	0.0543964
IGKV3D-20	-0.093879	0.0530405
IGKV3D-11	0.304511	0.0505047
CD163	0.0799754	0.0497122
CLU	0.0313952	0.0497122
IGLV2-23	0.381837	0.0497122
IGKV3-20	0.654436	0.0463354
IGKV1-39; IGKV1D-39	0.408168	0.043483
PROCR	0.283329	0.0423256
SERPINA7	-0.110916	0.0385074
IGKV3D-7	0.487486	0.0360439
IGLL1	-0.132894	0.0347135
INHBE	-0.253257	0.0328357
IGHV3-30; IGHV3-30-3	0.0200577	0.0312678
BASP1	-0.0740006	0.0304827
IGKV3D-15	0.589763	0.0201319
ANPEP	0.316146	0.01843
C2	0.0854247	0.01843
C5	-0.134477	0.01843
GSN	0.0426443	0.01843
HPR	0.0299829	0.01843
IGKV1-17	-0.107803	0.01843
LYVE1	-0.125006	0.01843
NME1	0.286881	0.01843
PLTP	-0.0846703	0.01843
PROS1	-0.0424568	0.01843
PROZ	0.0496308	0.01843
PRSS1	-0.0159576	0.01843
S100A12	0.903038	0.01843
SERPIND1	-0.261881	0.01843
TCF7	-0.24127	0.01843
TNXB	0.132248	0.01843
VASN	0.0690147	0.0165851
FASN	-0.00433459	0.015218
GK	0.305679	0.015218
LGALS1	-0.708396	0.0151146
GJA9	-0.296899	0.0124204
IGHV3-23	0.555816	0.0124204
KRT1	-0.610433	0.0124204
PCYOX1	0.27262	0.0124204
VWF	-0.514573	0.0124204
	0.719841	0.0103885
C3	-0.0335695	0.00329334
C4B; C4B_2; LOC100293534	0.316146	0.00329334
CPB2	0.125651	0.00329334
MYZAP; GCOM1; POLR2M	0.0579701	0.00329334
TNC	-0.356606	0.00329334
EMILIN2	-0.311148	0.00324061
GPI	-0.114035	0.00324061
IGLC3	0.147958	0.00324061
SEMA3D	0.321928	0.00324061
SEPP1; SELENOP	-0.0664274	0.00324061
CSF1R	-0.33825	0.00224651
MCM4	-0.0954196	0.00224651
MASP1	-0.330973	0.00218962
IGKV2-40; IGKV2D-40	0.0299829	0.000705291
ABHD14B
ADAM15
AHNAK
ALCAM
ALDH1A1
ANK1
ANKRD13D
ANXA6
APOA5
ASL
ATP5A1
ATP5O
B4GALT1
BLVRB
BMP1
BPGM
BPIFB1
CA3
CASP14
CAT
CCL16
CCT4
CD44
CDH1
CDHR2
CECR1; ADA2
CFL1
CGREF1
CHI3L1
CLPS
COL22A1
CRELD1
CRISP3
CRTAC1
CST6
CSTB
CTGF
CTSB
CTSG
DBH
DKK3
DSC1
ECM2
EFEMP1
EIF5A
FABP1
FABP3
FABP5
FAH
FAM3C; WNT16
FBLN2
FCAMR
FGFBP2
FLG2
FLNA
FSTL1
FSTL3
FUCA1
GMFG
GNPTG
GOLM1
GSTO1
GUCA2A
HBG2
HEG1
HIST1H2AA
HIST1H4A; HIST1H4F; HIST1H4D; HIST1H4J; HIST2H4A; HIST2H4B; HIST1H4H; HIST1H4C; HIST4H4; HIST1H4E; HIST1H4I; HIST1H4B; HIST1H4K; HIST1H4L
HLA-A
HLA-A
HLA-B
HLA-G
HRNR
HSPA8
HSPD1
HTRA1
IDH1
IGFBP7
IGHE
IGHV1-45
IGHV1-8
IGHV3-21
IGHV3-48
IGHV3-53
IGHV3-73
IGHV4-B; IGHV4-38-2
IGKV1D-13; IGKV1-13
IGLC7
IGLV1-44
IGLV5-52
IL6ST
ILF3
INHBC
ITGB1BP1
JUP
KRT14
KRT6A
LAP3
LGALS3
LSR
LTBP2
LTF
MAGED2
MASP1
MMP9
MNDA
MPO
MTHFD1
MYH3
MYL1
MYL3
MYLPF
MZB1
NCAM1
NOTCH3
OMD
OSMR
PAPLN
PEAR1
PLEKHA4
POLD3
PON3
PRELP
PRNP
PRSS2
PTPRF
PTPRJ
REG1B
RETN
RHOQ
RPS7
S100A11
S100A7
SBSN
SCGB1A1
SECTM1
SEMG1
SERPINA11
SIRPB1
SLC25A6
SLC9A3R1
SLURP1
SOD1
SOD2
SP100
SPARC
SPINK1
SPINK5
SPON2
SUSD5
TAGLN
TALDO1
TIMP1
TIMP2
TLN1
TNNC1
TNNI1
TNNT1
TPI1
TTN
UBE2L3
UGP2
VCAN
VNN1
WFDC2
YWHAG

## Sheet: Figure 1E
	combine score
Complement and coagulation cascades	876.12
ECM-receptor interaction	331.55
Platelet activation	82.88
Coronavirus disease	70.52
Amoebiasis	64.67
N-glycan biosynthesis	59.85
Bladder cancer	53.59
Fluid shear stress and atherosclerosis	49.71
Neutrophil extracellular trap formation	41.24
PI3K-Akt signaling pathway	36.8
Toll-like receptor signaling pathway	33.15
Renin-angiotensin system	30.72
AGE-RAGE signaling pathway in diabetic complications	12.15

## Sheet: Figure 1F
	-Log (P-value)
Liver	12.4012
Adipocyte	6.4675
Bonemarrow	3.86107
Lung	2.93592
SmoothMuscle	4.03096
PancreaticIslet	1.61154
CD14+ Monocytes	1.34882

## Sheet: Figure 1G
	Log2(Abundance Ratio)
CCL14	7.689
HSP90B1	2.8
COL6A3	2.58
IGKV1-9	3.27
COL6A1	1.35
NUCB1	2.93
ADAMTSL2	2.62
IGHV1-24	2.83
IGKV1D-16	4.41
LBP	1.95
IGHV3-74	1.62
LDHA	2.58
LGALS3BP	2.12
FGB	2.07
LAMC1	0.62
IGHV3-43	1.8
ANGPTL6	1.51
IGHV4-59	0.93
SAA2	5.56
SERPINA3	0.65
SFTPB	4.17
ALB	-0.3
YWHAZ	1.31
C8B	0.76
FGL1	2.81
SH3BGRL3	1.76
IGLV3-9	1.16
MAN2A1	1.13
FGG	0.49
IGLV3-1	1.9
CPN1	0.7
HEL-S-153w	0.36
APMAP	1.8
FGA	0.63
GGH	0.93
HGFAC	-0.76
SPP1	2.03
FCN3	0.53
IGKV1-39	0.88
C8A	0.54
IGLV5-45	1.02
TGFBI	1.09
AGT	0.89
PDIA3	0.82
C9	0.42
PIGR	1.43
HABP2	0.51
CRP	2.32
IGKV6D-21	1.04
OAF	0.81
MMP2	0.8
SAA1	2.89
CFD	0.95
FCGBP	1.24
MAN1A1	0.57
TXN	0.77
C1S	0.44
NID1	0.87
ACTB	0.91
AFM	-0.44
HBD	-0.9
IGLV2-14	1.17
IGLV3-19	0.95
SERPING1	0.36
TYMP	1.5
F11	1.04
CTSD	0.79
IGLV3-25	1.36
JCHAIN	1.96
C8G	0.37
OSBPL1A	-0.36
SSC5D	0.86
C7	0.61
ITIH4	0.45
PGLYRP2	-0.77
RNASE4	0.65
IGFBP4	1.26
IGKV2D-29	1.86
ANG	1.79
HBB	-0.65
RNASE1	0.96
TMSB4X	1.02
F9	0.51
LAMP2	0.44
SHBG	-0.78
ITIH2	-0.83
GPLD1	-0.55
SCGB3A1	-0.83
PF4	2.08
SERPINA1	0.25
SERPINF2	0.41
C6	0.47
GP1BA	1.21
IGLV1-40	0.51
SERPINF1	0.17
TF	-0.38
TFPI	0.47
HSPG2	1.44
SPARCL1	1.01
CFHR5	0.67
IGHV4-30-4	0.9
COMP	1.13
GRN	1.16
IGHV4-28	0.68
IGHV3-7	0.36
CD14	0.59
PSAP	0.55
APOC1	-0.69
RARRES2	0.69
CPN2	0.64
IGLV2-23	0.58
PCOLCE	0.76
IGHA2	1.68
PRDX2	-0.45
GC	0.3
IGHV1-3	0.81
IGLV1-51	0.53

## Sheet: Figure 1H
	Controls										COVID+ patients
Gene Symbol	Abundances (Scaled): Control	Abundances (Scaled): Control	Abundances (Scaled): Control	Abundances (Scaled): Control	Abundances (Scaled): Control	Abundances (Scaled): Control	Abundances (Scaled): Control	Abundances (Scaled): Control	Abundances (Scaled): Control	Abundances (Scaled): Control	Abundances (Scaled): COVID+	Abundances (Scaled): COVID+	Abundances (Scaled): COVID+	Abundances (Scaled): COVID+	Abundances (Scaled): COVID+	Abundances (Scaled): COVID+	Abundances (Scaled): COVID+	Abundances (Scaled): COVID+	Abundances (Scaled): COVID+	Abundances (Scaled): COVID+	Abundances (Scaled): COVID+	Abundances (Scaled): COVID+	Abundances (Scaled): COVID+	Abundances (Scaled): COVID+	Abundances (Scaled): COVID+
FGA	72.3	75.6	86	55.4	109.1	108.6	93	74.4	64.1	71.4	108.1	127.5	116.3	73.2	147.9	88.9	124.1	80	84.3	107	138.1	152.6	135.2	116.8	90.2
FGB	73.3	68.6	84.5	48.5	99.3	92.1	87.3	63.6	66.7	75.7	118.2	127.1	114.1	75.8	147.2	105.7	130.5	76.6	91.2	111.5	156.3	151.8	131.1	110.1	93.1
FGG	81.4	71.3	85.8	39.2	99.4	96.4	78	62.4	70.8	84.6	108.3	135.7	129.3	86	147.7	110.2	125.3	70.2	94.9	112.3	148.9	141.3	121.6	109.9	89.1

## Sheet: Figure 2A
Diagnosis	Max Fibrinogen mg/dL	AGE
COVID-19	348	16
COVID-19	722	16
COVID-19	485	16
COVID-19	537	14
COVID-19	692	20
COVID-19	477	14
COVID-19	470	16
COVID-19	568	15
COVID-19	374	8
COVID-19	734	15
COVID-19	230	6
MISC-C	450	8
MISC-C	601	8
MISC-C	656	12
MISC-C	485	5
MISC-C	732	17
MISC-C	623	8
MISC-C	739	7
MISC-C	595	13
MISC-C	500	13
MISC-C	420	8
MISC-C	889	14
MISC-C	712	8
MISC-C	738	11
MIS-C	1133	19

## Sheet: Figure 2F
[Fibrinogen] mg/dL	0	300	600	900
Cluster Number	8	6	28	123

## Sheet: Figure 2G
[Fibrinogen] mg/dL	0	300	600	900
	139	119	129	180
	121	125	123	153
	146	189	141	155
	131	147	121	493
	235	129	272	223
	185	141	143	163
	177		150	296
	131		151	273
			229	122
			159	404
			165	123
			149	186
			143	130
			137	130
			131	353
			145	139
			143	348
			142	202
			135	144
			146	776
			117	187
			141	214
			155	327
			137	196
			135	133
			141	125
			139	203
			193	380
				245
				170
				573
				287
				156
				269
				184
				123
				244
				134
				425
				246
				154
				169
				267
				152
				207
				137
				168
				122
				207
				126
				246
				186
				127
				117
				139
				228
				118
				116
				130
				137
				129
				171
				229
				209
				141
				121
				141
				137
				137
				121
				160
				121
				185
				144
				130
				220
				139
				133
				196
				185
				173
				168
				185
				135
				155
				192
				158
				129
				171
				227
				171
				166
				131
				213
				120
				146
				151
				125
				280
				225
				209
				129
				163
				159
				161
				365
				124
				283
				171
				121
				272
				234
				162
				141
				149
				342
				251
				129
				141
				123
				118
				543
				197

[truncated: 48 more sheets: Figure 2H, Figure 2I, Figure 3B, Figure 3C, Figure 3D, Figure 3E, Figure 3G, Figure 3H, Figure 3I, Figure 3J, Figure 3L, Figure 4B, Figure 4C, Figure 4D, Figure 4E, Figure 4F, Figure 4G, Figure 4H, Figure 4I, Figure 5B …]
